# Supplementary material for: Cancer Therapy-Induced Cardiotoxicity: Results of the Analysis of the UK DEFINE Database
Source: Cancers (Basel). 2025 Jan 19;17(2):311. doi: 10.3390/cancers17020311 (PMC11763784; doi:10.3390/cancers17020311)
Supplement: Supplementary file 1 [file cancers-17-00311-s001.zip]

Archive with 1 entries (1 files):
- cancers-3336292-supplementary.pdf
